# Supplementary material for: Risks Associated with Surgical Treatment for Appendicitis in Hematologic Patients
Source: Cancers (Basel). 2023 Oct 19;15(20):5049. doi: 10.3390/cancers15205049 (PMC10605880; doi:10.3390/cancers15205049)
Supplement: Supplementary file 1 [file cancers-15-05049-s001.zip]

Archive with 1 entries (1 files):
- cancers-2622496-supplementary.pdf
